# Supplementary material for: Remodeling of the cycling transcriptome of the oyster Crassostrea gigas by the harmful algae Alexandrium minutum
Source: Sci Rep. 2017 Jun 14;7:3480. doi: 10.1038/s41598-017-03797-4 (PMC5471176; doi:10.1038/s41598-017-03797-4)
Supplement: Supplementary file 2 — Supplementary Table S3 [file 41598_2017_3797_MOESM2_ESM.xls]

## Sheet: Supplementary Table S3
Supplementary Table S3. The 30 most significant circadian, U1 (8-11 hr) and U2 (12-16 hr) transcripts in H.t (on the left) and A.m (on the right) condition, ARSER.
p-value: p-value of ARSER analysis in H.t (left) and A.m (right); H.t: cycling status in H.t; A.m: cycling status in A.m. (C, circadian; U1, ultradian 1; U2, ultradian 2 / D, phase peak during daytime; N1, phase peak in first part of night; N2, phase peak in second part of night).
Gene ID	Gene description	p-value H.t	H.t	A.m	Gene ID	Gene description	p-value A.m	A.m	H.t
CGI_10012905	Tripartite motif-containing protein 3	8.71e-06	C/N1	AR	CGI_10010275	5'-AMP-activated protein kinase subunit gamma-2	3.77e-07	C/D	U1
CGI_10027030	Transcription initiation factor TFIID subunit 6	2.25e-05	C/N2	AR	CGI_10008400		8.93e-06	C/D	AR
CGI_10000698	Nacrein-like protein P2	5.94e-05	C/N1	C/N2	CGI_10011325		2.17e-05	C/N2	U2
CGI_10010871	RNA polymerase II-associated protein 2	6.15e-05	C/N2	U1	CGI_10015212	Tripartite motif-containing protein 2	2.53e-05	C/N1	AR
CGI_10020789	tRNA isopentenyltransferase, mitochondrial	6.53e-05	C/N2	AR	CGI_10011276	FMRFamide receptor	6.02e-05	C/D	AR
CGI_10021942	von Willebrand factor D and EGF domain-containing protein	7.43e-05	C/N2	AR	CGI_10027929	Protein flightless-1	0.000144	C/N1	AR
CGI_10009381	Tripartite motif-containing protein 3	8.18e-05	C/D	AR	CGI_10011977		0.000149	C/N1	AR
CGI_10012213		0.000107	C/N1	AR	EMCGIG00000001831	tRNA-Pseudo for anticodon AGA	0.000212	C/N2	AR
CGI_10027789		0.00012	C/N2	AR	CGI_10010220	TP53-regulated inhibitor of apoptosis 1	0.000261	C/N1	AR
CGI_10019027	Neuropilin and tolloid-like protein 2	0.000141	C/N2	U1	CGI_10012261	Tripartite motif-containing protein 2	0.000285	C/N2	AR
CGI_10010708	Sushi, von Willebrand factor type A, EGF and pentraxin domain-containing protein 1	0.000143	C/N2	U2	CGI_10015994		0.000435	C/N1	U1
CGI_10026590	Exportin-6	0.000178	C/N2	U1	CGI_10000599	Tripartite motif-containing protein 3	0.000495	C/N2	U2
CGI_10009652	Multidrug resistance-associated protein 1	0.000234	C/N2	C/N1	CGI_10021668	BTB/POZ domain-containing protein 17	0.000512	C/N2	AR
CGI_10016304	Hsp90 co-chaperone Cdc37	0.000299	C/N1	AR	CGI_10009348	F-box only protein 33	0.000604	C/D	U1
CGI_10025265		0.000336	C/N1	U2	CGI_10009949		0.000614	C/N1	AR
CGI_10013476		0.000364	C/N1	AR	CGI_10028254	Angiomotin	0.000729	C/D	AR
CGI_10023786	Serine/threonine-protein kinase-transforming protein Rmil	0.000436	C/N1	AR	CGI_10009120	Multiple epidermal growth factor-like domains 10	0.000775	C/N2	U1
CGI_10009654	Multidrug resistance-associated protein 1	0.000456	C/N2	U1	CGI_10016363	Baculoviral IAP repeat-containing protein 7-A	0.000975	C/D	AR
CGI_10002783		0.000462	C/N1	AR	CGI_10015719	Bone morphogenetic protein 3	0.00099	C/D	C/N2
CGI_10001633	Kelch-like protein 2	0.000473	C/D	AR	CGI_10015693	FMRFamide receptor	0.00116	C/D	AR
CGI_10015719	Bone morphogenetic protein 3	0.000513	C/N2	C/D	CGI_10025708		0.0012	C/N1	AR
CGI_10006666	Heat shock 70 kDa protein 12A	0.000549	C/N2	AR	CGI_10000790	Hepatocyte growth factor receptor	0.00121	C/D	AR
CGI_10008648	Amine oxidase	0.000619	C/N2	C/N2	CGI_10000819	Short-chain collagen C4	0.00128	C/N2	AR
CGI_10008865	Proteasome subunit beta type	0.000619	C/N1	C/N1	CGI_10003379	DnaJ-like protein subfamily C member 28	0.0013	C/D	U2
CGI_10007343	Polycomb group RING finger protein 3	0.00062	C/N1	AR	CGI_10016528	Ribosomal protein S6 kinase alpha-5	0.0013	C/D	U1
CGI_10016434		0.000645	C/D	AR	CGI_10005719	39S ribosomal protein L11, mitochondrial	0.00138	C/N1	AR
CGI_10006246	Plexin-A2	0.000651	C/N1	U1	CGI_10017579	Tripartite motif-containing protein 3	0.00144	C/D	C/N2
CGI_10011123	Neutral and basic amino acid transport protein rBAT	0.000759	C/N1	C/D	CGI_10024754		0.00147	C/D	AR
CGI_10026290	Mitochondrial intermembrane space import and assembly protein 40	0.000777	CN1	U2	CGI_10024574	Krueppel-like factor 1	0.0016	C/N2	U1
CGI_10023849	Bis (5'-nucleosyl)-tetraphosphatase	0.00081	C/N1	AR	CGI_10018843		0.0016	C/D	U1
Summary of cycling status			100 % C	20 % C	Summary of cycling status			100 % C	7 % C
				17 % U1					23 % U1
				10 % U2					10 % U2
				53 % AR					60 % AR
CGI_10006199	Zinc transporter ZIP14	4.16e-06	U1	U2	CGI_10011114		8.33e-07	U1	AR
CGI_10004134	Complement C1q-like protein 4	1.88e-05	U1	U1	CGI_10028599	Actin-1	3.2e-06	U1	AR
CGI_10011453		2.24e-05	U1	AR	CGI_10027644	Tripartite motif-containing protein 2	7.7e-06	U1	C
CGI_10010275	5'-AMP-activated protein kinase subunit gamma-2	4.65e-05	U1	C	CGI_10024435	Golgin subfamily A member 1	2.58e-05	U1	C
CGI_10015396	Toll-interacting protein	5.9e-05	U1	AR	CGI_10014238	Transcription elongation factor B polypeptide 3	2.6e-05	U1	AR
CGI_10006215	ATP synthase mitochondrial F1 complex assembly factor 2	8.13e-05	U1	AR	CGI_10015735		2.67e-05	U1	U1
CGI_10015868	Sestrin-1	8.22e-05	U1	AR	CGI_10010664		2.86e-05	U1	U1
CGI_10005255		9.86e-05	U1	AR	CGI_10027647	Zinc finger protein RFP	4.17e-05	U1	AR
CGI_10019205		0.000102	U1	AR	CGI_10026867	Retinal dehydrogenase 1	4.47e-05	U1	AR
CGI_10025135		0.000111	U1	AR	CGI_10012563	Poly [ADP-ribose] polymerase 14	4.55e-05	U1	AR
CGI_10000705		0.000131	U1	U2	CGI_10007385	Putative transmembrane protein ORF57	7.92e-05	U1	AR
CGI_10011101	UPF0465 protein C5orf33	0.000136	U1	U1	CGI_10026883	Fibrinogen C domain-containing protein 1	8.15e-05	U1	AR
CGI_10004591		0.000161	U1	U1	CGI_10023357	Putative E3 ubiquitin-protein ligase ARI3	8.4e-05	U1	C
CGI_10028434	Gem-associated protein 5	0.000168	U1	AR	CGI_10021737	Toll-like receptor 2	9.05e-05	U1	U2
CGI_10003772	Spartin	0.000169	U1	AR	CGI_10006543		0.000111	U1	AR
CGI_10002989	DNA replication licensing factor mcm4-B	0.000171	U1	AR	CGI_10007175		0.000133	U1	U1
CGI_10001416		0.000179	U1	U1	CGI_10020700	Deleted in malignant brain tumors 1 protein	0.000136	U1	U2
CGI_10024776	Plexin-A2	0.000188	U1	U1	CGI_10018527		0.000145	U1	AR
CGI_10025491		0.000189	U1	AR	CGI_10009718		0.000155	U1	AR
CGI_10000380	LSM domain-containing protein 1	0.000189	U1	AR	CGI_10023699		0.000166	U1	U2
CGI_10016740		0.000189	U1	AR	CGI_10023299		0.00017	U1	C
CGI_10025856	DNA mismatch repair protein Msh2	0.000194	U1	AR	CGI_10018278	Beta-lactamase	0.000211	U1	AR
CGI_10018539		0.000274	U1	C	CGI_10006861	DNA mismatch repair protein Mlh1	0.000233	U1	AR
CGI_10020971	DNA mismatch repair protein Msh6	0.000276	U1	AR	CGI_10019347		0.000238	U1	AR
CGI_10020896	Vitamin D3 receptor A	0.000288	U1	AR	CGI_10000578		0.000245	U1	AR
CGI_10019135	Spermine oxidase	0.000292	U1	AR	CGI_10025493	Tripartite motif-containing protein 2	0.00025	U1	U2
CGI_10002607		0.000298	U1	AR	CGI_10009744		0.000258	U1	C
CGI_10003997		0.000312	U1	AR	CGI_10022916	Multiple epidermal growth factor-like domains 6	0.000261	U1	U1
CGI_10009387		0.000354	U1	AR	CGI_10001488	E3 ubiquitin-protein ligase UBR3	0.000307	U1	U2
CGI_10006319	Fem-1-like protein C	0.000386	U1	AR	CGI_10017387		0.000342	U1	AR
Summary of cycling status			100 % U1	7 % C	Summary of cycling status			100 % U1	17 % C
				17 % U1					13 % U1
				7 % U2					17 % U2
				70 % AR					53 % AR
CGI_10011584		1.98e-05	U2	AR	CGI_10017253	U3 small nucleolar RNA-associated protein 15-like protein	2e-06	U2	C
CGI_10021835	Proactivator polypeptide	2.04e-05	U2	AR	CGI_10005244	Myoneurin	7e-06	U2	AR
CGI_10002011		2.43e-05	U2	U2	CGI_10004830	Krueppel-like factor 11	1.5e-05	U2	C
CGI_10018752	U4/U6.U5 small nuclear ribonucleoprotein 27 kDa protein	3.14e-05	U2	U1	CGI_10008133	Putative glycerol kinase 5	1.7e-05	U2	C
CGI_10025800		3.71e-05	U2	C	CGI_10000659	Actin-related protein 6	2.3e-05	U2	AR
CGI_10004414	Scavenger receptor class F member 2	4.43e-05	U2	U1	CGI_10010631	Signal recognition particle 9 kDa protein	2.6e-05	U2	AR
CGI_10016380	Zinc finger MYM-type protein 3	6.95e-05	U2	AR	CGI_10011702	Endoglucanase 1	3e-05	U2	AR
CGI_10024896	Neuronal acetylcholine receptor subunit alpha-3	8.6e-05	U2	U1	CGI_10011449		3.6e-05	U2	AR
CGI_10009138	E3 ubiquitin-protein ligase DZIP3	0.0001	U2	AR	CGI_10009211	AP-1 complex subunit mu-1	3.8e-05	U2	C
CGI_10015109	THAP domain-containing protein 10	0.000104	U2	C	CGI_10021753		4e-05	U2	AR
CGI_10004088	Cytochrome c-type heme lyase	0.000105	U2	U2	CGI_10010432	DnaJ-like protein subfamily C member 11	4.1e-05	U2	U2
CGI_10007598		0.000116	U2	U2	CGI_10017122	Betaine--homocysteine S-methyltransferase 2	4.7e-05	U2	AR
CGI_10014469		0.000121	U2	AR	CGI_10002987		5.9e-05	U2	U2
CGI_10002160	3-ketoacyl-CoA thiolase, mitochondrial	0.000121	U2	U2	CGI_10026290	Mitochondrial intermembrane space import and assembly protein 40	6.9e-05	U2	C
CGI_10002658		0.000136	U2	AR	CGI_10010087	Nucleolar protein 14	8.1e-05	U2	AR
CGI_10019681	Endothelin-converting enzyme 1	0.000138	U2	AR	CGI_10027854	Tetratricopeptide repeat protein 27	8.2e-05	U2	AR
CGI_10007196	Beta-hexosaminidase subunit beta	0.000148	U2	AR	CGI_10001834	Mitochondrial ribonuclease P protein 1-like protein	8.8e-05	U2	AR
CGI_10004846		0.000179	U2	AR	CGI_10003579	Acetyl-CoA carboxylase	0.0001	U2	AR
CGI_10008739	Carbonic anhydrase-related protein	0.000189	U2	AR	CGI_10002310	Glutamyl-tRNA(Gln) amidotransferase subunit A, mitochondrial	0.00013	U2	AR
CGI_10005334	Zinc finger MYM-type protein 3	0.000193	U2	AR	CGI_10027851		0.00015	U2	AR
CGI_10015738	Putative E3 ubiquitin-protein ligase MYCBP2	0.000194	U2	AR	CGI_10026004	V-type proton ATPase subunit G	0.00016	U2	AR
CGI_10005980	tRNA 2-thiocytidine biosynthesis protein ttcA	0.000201	U2	AR	CGI_10006467	Williams-Beuren syndrome chromosomal region 16-like protein	0.00016	U2	U1
CGI_10004359		0.000201	U2	AR	CGI_10003139	Eukaryotic translation initiation factor 2 subunit 1	0.00017	U2	U2
CGI_10005094	Vacuolar protein sorting-associated protein 13C	0.000202	U2	U2	CGI_10025909	SH2 domain-containing protein 4B	0.00017	U2	AR
CGI_10014732		0.000231	U2	AR	CGI_10020866	Mismatch repair endonuclease PMS2	0.00018	U2	AR
CGI_10018709	Tenascin-R	0.000259	U2	AR	CGI_10006526	N(2),N(2)-dimethylguanosine tRNA methyltransferase	0.00019	U2	AR
CGI_10025440		0.000273	U2	AR	CGI_10001165	Histone H2A	0.00019	U2	AR
CGI_10005063	Ankyrin repeat and SOCS box protein 13	0.000287	U2	AR	CGI_10012125	Cell division protein kinase 8	0.00019	U2	U1
CGI_10014415	Hemicentin-1	0.000288	U2	U1	CGI_10020915	H/ACA ribonucleoprotein complex non-core subunit NAF1	0.0002	U2	AR
CGI_10000812	Iduronate 2-sulfatase	0.000313	U2	AR	CGI_10020815	Collagen alpha-2(VIII) chain	0.0002	U2	C
Summary of cycling status			100 % U2	7 % C	Summary of cycling status			100 % U2	20 % C
				13 % U1					7 % U1
				17 % U2					10 % U2
				63 % AR					63 % AR
